# Supplementary material for: A Semi-Quantitative, Synteny-Based Method to Improve Functional Predictions for Hypothetical and Poorly Annotated Bacterial and Archaeal Genes
Source: PLoS Comput Biol. 2011 Oct 20;7(10):e1002230. doi: 10.1371/journal.pcbi.1002230 (PMC3197636; doi:10.1371/journal.pcbi.1002230)
Supplement: Table S1 — Estimation of genome completeness based on orthologous marker genes. COG numbers and annotations for orthologous marker genes found in one copy in all prokaryotic genomes are given on the left. The number of occurrences and the gene number for each marker gene in the Thermoplasmatales AMD archaea are shown on the right. (XLS) [file pcbi.1002230.s004.xls]

## Sheet: Sheet1
35 Orthologous group markers	APL	APL	GPL	GPL	EPL	EPL	IPL	IPL	Fer1	Fer1	Fer2	Fer2
COG0012 Predicted GTPase, probable translation factor	0		1	Contig13318_280	1	Contig15243_573	1	Contig13624_54	1	fer1_1281	1	fer2_scaffold_56_1
COG0016 Phenylalanyl-tRNA synthetase alpha subunit	1	Contig17445_16	1	Contig12302_32	1	Contig15243_601	1	Contig15911_423	1	fer1_1504	1	fer2_scaffold_1_20
COG0048 Ribosomal protein S12	0		1	Contig13318_183	1	Contig15243_193	1	Contig13624_357	1	fer1.1280	1	fer2_scaffold_163_5 (probable)
COG0049 Ribosomal protein S7	0		1	Contig13318_182	1	Contig15243_194	1	Contig13624_358	1	fer1.1279	1	fer2_scaffold_40_45
COG0052 Ribosomal protein S2	1	Contig17087_33	0		1	Contig17965_528	1	Contig13606_464	1	fer1.889	1	fer2_scaffold_11_49
COG0080 Ribosomal protein L11	0		1	Contig13318_236	1	Contig15243_111	1	Contig13606_498	1	fer1.720	1	fer2_scaffold_31_10
COG0081 Ribosomal protein L1	0		1	Contig13318_235	1	Contig15243_112	1	Contig13606_497	1	fer1.719	2	fer2_scaffold_31_9
												fer2_scaffold_730_6 (probable)
COG0085 DNA-directed RNA polymerase, beta subunit/140 kD subunit	2	Contig17357_66	1	Contig13296_48	1	Contig15243_499	1	Contig15911_252	1	fer1.1178	1	fer2_scaffold_15_42
		Contig13029_2
COG0087 Ribosomal protein L3	1	Contig17357_6	1	Contig13296_96	1	Contig15243_450	1	Contig15911_349	1	fer1.1133	1	fer2_scaffold_60_8
COG0088 Ribosomal protein L4	1	Contig17357_7	1	Contig13296_95	1	Contig15243_451	1	Contig15911_348	1	fer1.1134	1	fer2_scaffold_60_7
COG0090 Ribosomal protein L2	1	Contig17357_9	1	Contig13296_93	1	Contig15243_453	1	Contig15911_346	1	fer1.1136	1	fer2_scaffold_60_5
COG0091 Ribosomal protein L22	1	Contig17357_11	1	Contig13296_91	1	Contig15243_455	1	Contig15911_344	1	fer1.1138	1	fer2_scaffold_60_3
COG0092 Ribosomal protein S3	1	Contig17357_12	1	Contig13296_90	1	Contig15243_456	1	Contig15911_343	1	fer1.1139	2	fer2_scaffold_15_1
												fer2_scaffold_60_2
COG0093 Ribosomal protein L14	1	Contig17357_16	1	Contig13296_85	1	Contig15243_461	1	Contig15911_338	1	fer1.1144	1	fer2_scaffold_15_6
COG0094 Ribosomal protein L5	1	Contig17357_19	1	Contig13296_82	1	Contig15243_464	1	Contig15911_334 (split)	1	fer1.1147	1	fer2_scaffold_15_9
								Contig15911_335 (split)
COG0096 Ribosomal protein S8	1	Contig17357_21	1	Contig13296_80	1	Contig15243_465	1	Contig15911_332	1	fer1.1148	1	fer2_scaffold_15_10
COG0097 Ribosomal protein L6P/L9E	1	Contig17357_22	1	Contig13296_79	1	Contig15243_466	1	Contig15911_331	1	fer1_1149	1	fer2_scaffold_15_11
COG0098 Ribosomal protein S5	1	Contig17357_26	1	Contig13296_75	1	Contig15243_470	1	Contig15911_327	1	fer1.1153	1	fer2_scaffold_15_15
COG0099 Ribosomal protein S13	1	Contig17357_82	1	Contig13296_35	1	Contig15243_517	1	Contig13606_290	1	fer1.1254	1	fer2_scaffold_29_48
COG0100 Ribosomal protein S11	1	Contig17357_84	1	Contig13296_33	1	Contig15243_519	1	Contig13606_287	1	fer1.1256	1	fer2_scaffold_29_46
COG0102 Ribosomal protein L13	1	Contig17498_5	1	Contig13296_5	1	Contig15243_533	1	Contig15911_238	1	fer1.699	1	fer2_scaffold_12_18
COG0103 Ribosomal protein S9	1	Contig17498_4	1	Contig13296_4	1	Contig15243_534	1	Contig15911_239	1	fer1.698	1	fer2_scaffold_12_19
COG0124 Histidyl-tRNA synthetase	1	Contig17087_41	0		1	Contig15243_316	1	Contig15911_589	1	fer1.884	2	fer2_scaffold_463_9
												fer2_scaffold_11_53
COG0184 Ribosomal protein S15P/S13E	0		1	Contig13302_150 (putative)	1	Contig17965_271	1	Contig13624_103	1	fer1.1237	1	fer2_scaffold_29_27
COG0185 Ribosomal protein S19	1	Contig17357_10	1	Contig13296_92	1	Contig15243_454	1	Contig15911_345	1	fer1.1137	1	fer2_scaffold_60_4
COG0186 Ribosomal protein S17	1	Contig17357_15	1	Contig13296_86	1	Contig15243_460	1	Contig15911_339	1	fer1.1143	1	fer2_scaffold_15_5
COG0197 Ribosomal protein L16/L10E	0		1	Contig13302_29	1	Contig17965_211	1	Contig13624_39	1	fer1.1206	1	fer2_scaffold_85_5
COG0200 Ribosomal protein L15	1	Contig17498_6 (putative)	1	Contig13296_6	1	Contig15243_532	1	Contig15911_237	1	fer1_1155 (probable)	1	fer2_scaffold_15_17 (probable)
COG0201 Preprotein translocase subunit SecY	1	Contig17357_29	1	Contig13296_72	1	Contig15243_473	1	Contig15911_0324	1	fer1.1156	1	fer2_scaffold_15_18
COG0256 Ribosomal protein L18	1	Contig17357_25	1	Contig13296_76	1	Contig15243_469	1	Contig15911_328	1	fer1.1152	1	fer2_scaffold_15_14
COG0495 Leucyl-tRNA synthetase	0		1	Contig13302_138	1	Contig17965_267	1	Contig13606_182	1	fer1_1303	1	fer2_scaffold_9_15
			1	Contig13280_38
COG0522 Ribosomal protein S4 and related proteins	1	Contig17357_83	1	Contig13296_34	1	Contig15243_518	1	Contig13606_288	1	fer1.1255	1	fer2_scaffold_29_47
COG0525 Valyl-tRNA synthetase	0				1	Contig15243_007	1	Contig13624_74	1	fer1.959	1	fer2_scaffold_24_52
COG0533 Metal-dependent proteases with possible chaperone activity (TIGR gcp: metalloendopeptidase) (PFAM Peptidase M22, glycoprotease)	1	Contig17306_16	1	Contig12263_29	1	Contig15243_429	1	Contig13249_151	1	fer1_1107	1	fer2_scaffold_93_6
COG0541 Signal recognition particle GTPase (Ffh in bacteria, SRP54 in archaea)	2	Contig17487_19	2	Contig13318_114	1	Contig17965_500	2	Contig13606_285	1	fer1.161	2	fer2_scaffold_104_23 (split)
		Contig17481_1		Contig13318_17				Contig15911_444				fer2_scaffold_104_22 (split)
												fer2_scaffold_18_19
Percentage of genome assembled		0.714286		0.942857		1		1		1		1
